# Supplementary material for: Quantifying the relationship between genetic diversity and population size suggests natural selection cannot explain Lewontin’s Paradox
Source: eLife. 2021 Aug 19;10:e67509. doi: 10.7554/eLife.67509 (PMC8486380; doi:10.7554/eLife.67509)
Supplement: Figure 2—source data 1. [file elife-67509-fig2-data1.zip]

Archive with 1 entries (1 files):
- diversity_popsize.tds
