# Supplementary material for: Quantifying the relationship between genetic diversity and population size suggests natural selection cannot explain Lewontin’s Paradox
Source: eLife. 2021 Aug 19;10:e67509. doi: 10.7554/eLife.67509 (PMC8486380; doi:10.7554/eLife.67509)
Supplement: Figure 4—source data 1. [file elife-67509-fig4-data1.zip › diversity_popsize_linkedsel.tds]

species	phylum	log10_popsize	map_length	pi_RHH_BGS_1em8	pi_RHH_BGS_1em9
Acromyrmex echinatior	Arthropoda	11.617818883879833	20.338	0.26223259299562324	0.03826420548859103
Acyrthosiphon pisum	Arthropoda	13.415739698676683	3.94	0.07074652457827184	0.007730980456481515
Aedes aegypti	Arthropoda	14.35740153216626	2.35	0.04386638177469769	0.004630379786438262
Aedes albopictus	Arthropoda	14.221068404987681	2.126	0.03990756312521967	0.004191482537254452
Ambystoma tigrinum	Chordata	9.36104517963427	52.513000000000005	0.4338298412725058	0.09049354383917203
Anas platyrhynchos	Chordata	8.369442149428876	17.66	0.23221653789433655	0.03219237643115433
Anguilla japonica	Chordata	8.501588408096508	14.365	0.2027334110210214	0.026791076751911294
Anopheles funestus	Arthropoda	12.31794432804945	1.45	0.027686640710469605	0.002863811246707181
Anopheles gambiae	Arthropoda	13.770845010346827	1.661	0.03154609411244	0.003278726634002238
Anoplopoma fimbria	Chordata	7.363607849038297	13.328	0.15777760320049494	0.019462692733663668
Apis cerana	Arthropoda	12.323963984424365	39.427	0.3827557024645522	0.07078981812126764
Apis mellifera	Arthropoda	12.418422282913994	41.1475	0.3907563776075286	0.07357597598793245
Apostichopus japonicus	Echinodermata	7.848009440149826	37.066	0.32631615858295193	0.05363331770493547
Argopecten irradians	Mollusca	8.668575524377625	8.493	0.13629734890025247	0.01629487237677155
Aristichthys nobilis	Chordata	6.923225443861051	19.173	0.13875190850788593	0.016646945381860158
Artemia franciscana	Arthropoda	11.344842596264554	11.77	0.17797388076654577	0.022630568114120616
Astatotilapia burtoni	Chordata	7.615284119909698	12.493	0.16502301283141652	0.020577144051319395
Astyanax mexicanus	Chordata	9.247303651830387	21.107	0.26750497820877844	0.03939725062469004
Bactrocera cucurbitae	Arthropoda	12.943488494594611	6.46	0.10939548073888575	0.012592641797777065
Bicyclus anynana	Arthropoda	10.41363643692129	16.422	0.22697398975448665	0.031193547764218985
Bison bison	Chordata	4.598276421067701	26.47	0.0014859014900135263	1.4885557065843843e-4
Biston betularia	Arthropoda	10.777677427252831	16.38	0.22659996953796205	0.031122947775126506
Bombus terrestris	Arthropoda	11.713342922965158	20.47	0.2633378407960535	0.038499988778249
Bombyx mandarina	Arthropoda	10.097098865454297	14.13	0.20386645911751647	0.026989302041177193
Bombyx mori	Arthropoda	9.780982200415364	33.2	0.35002883214296515	0.06035339888911512
Bos taurus	Chordata	6.8533599392702795	31.282329999999998	0.15074514407187983	0.01840362247245334
Canis lupus	Chordata	7.9154456837427025	20.8495	0.24507026674178217	0.03471664870414484
Capra hircus	Chordata	7.7593068864465735	27.37	0.2749133194531822	0.041025469571873266
Carassius auratus	Chordata	8.618544453691587	52.52	0.42449628810193735	0.08652515981065236
Chlamys farreri	Mollusca	8.900228844006289	15.618	0.21750050436636192	0.029431756765767113
Ciona intestinalis	Chordata	9.011566625516197	42.18899999999999	0.39151928342798475	0.07384692034877975
Ciona savignyi	Chordata	8.141830101481139	6.5	0.1072526901924105	0.012309547523588479
Clunio marinus	Arthropoda	12.53330155393701	1.7965	0.0340028490618413	0.0035449301770793234
Coregonus clupeaformis	Chordata	8.216204822385768	30.61	0.3183469975166981	0.0515138259302683
Coturnix japonica	Chordata	9.34520559169912	28.16	0.31883460834345445	0.051641625925915625
Crassostrea gigas	Mollusca	9.579198365818312	5.88	0.10080698210000522	0.011467958562205097
Crassostrea virginica	Mollusca	9.888749601319756	9.05	0.144707403840992	0.01751161233352422
Crocodylus porosus	Chordata	5.810665539215801	10.715499999999999	0.019635752843278738	0.002010959324660171
Ctenopharyngodon idella	Chordata	10.077179659096174	11.761	0.17779832843936566	0.0226021909727669
Culex pipiens	Arthropoda	13.007199687892983	1.899	0.035850174479190616	0.0037461788462406385
Cyanistes caeruleus	Chordata	9.607595659747698	9.35	0.14847497512401167	0.0180663847427061
Cynoglossus semilaevis	Chordata	7.249395552290475	16.222	0.16676841314927127	0.02084923364794193
Cyprinus carpio	Chordata	9.064010694641711	35.659	0.36096348683518803	0.06367953160557449
Danio rerio	Chordata	10.5982537222051	21.773629999999997	0.2739347737390291	0.040807930982413254
Daphnia magna	Arthropoda	12.330243916616402	16.145	0.22434417752291042	0.030698983633017308
Daphnia pulex	Arthropoda	12.39638341033959	12.06	0.1813027254199613	0.023171550949140026
Dicentrarchus labrax	Chordata	7.855133945408438	13.731	0.18522726156625405	0.023816479744489298
Drosophila melanogaster	Arthropoda	14.552758796759099	1.0546084999999998	0.02034172799383267	0.002085069499307036
Drosophila serrata	Arthropoda	12.48229403561902	2.4530000000000003	0.04567192157909869	0.004832017168961469
Epinephelus aeneus	Chordata	7.249780254910955	9.695	0.1220285590509386	0.014296328318388327
Equus caballus	Chordata	7.609117054613616	27.72	0.2628558854888841	0.038397060579415526
Equus ferus przewalskii	Chordata	2.766308090324165	20	2.1557005292969043e-5	2.1557562952767453e-6
Eriocheir sinensis	Arthropoda	10.059543039646869	51.2553	0.4311004266280989	0.08931401422775256
Esox lucius	Chordata	8.47273882524871	12.892999999999999	0.1872408914144264	0.02415042586092858
Felis silvestris	Chordata	8.646612615830309	44.64	0.39655922502069063	0.07566062515180688
Ficedula albicollis	Chordata	9.155900252573485	24.595305000000003	0.2938841549145342	0.045398801634405066
Gadus morhua	Chordata	7.904872771413158	14.2192	0.19124752270317993	0.02482112716827866
Gallus gallus	Chordata	8.235611508759067	28.149	0.304971812875609	0.04810024340458673
Gasterosteus aculeatus	Chordata	10.627815174655096	16.1595046385	0.2244532834871168	0.030719417223995446
Haliotis diversicolor	Mollusca	10.190277268132443	21.901	0.2748695985035602	0.041015733783105295
Haliotis midae	Mollusca	7.66117470441537	10.38	0.14643654248900934	0.0177654712761398
Haplochromis chilotes	Chordata	7.189894183129807	12.2568	0.13720927589765566	0.01642538596773199
Haplochromis sauvagei	Chordata	7.659015828737307	11.3063	0.15561927730105354	0.019135316720955607
Heliconius melpomene	Arthropoda	11.008951207091435	13.6423	0.19877481892332113	0.02610408318137719
Hippoglossus hippoglossus	Chordata	7.077221630840856	15.14	0.14304454162350347	0.017268683211701552
Homo sapiens	Chordata	8.430070653252573	31.799563005	0.3314407371170143	0.05503181683619304
Hypophthalmichthys molitrix	Chordata	9.176162172387482	15.610999999999999	0.2182095400829881	0.029561737880700656
Hyriopsis cumingii	Mollusca	8.400062010248847	27.13	0.30321128629042093	0.04766375466142996
Ictalurus punctatus	Chordata	8.170752454743438	32.4	0.32601484749707244	0.053551969259125164
Ixodes scapularis	Arthropoda	13.352665538867733	6.16	0.10502664183111349	0.01201721782143768
Kryptolebias marmoratus	Chordata	10.952105953983327	12.48	0.18603984729638648	0.023950991231120305
Labeo rohita	Chordata	7.873690156414956	13.738	0.18585708362464215	0.023920707993570153
Larimichthys crocea	Chordata	7.179030249622049	54.513000000000005	0.25231354226921265	0.03618831724118322
Lates calcarifer	Chordata	6.752862803278804	14.129000000000001	0.10153081636182984	0.011561727607197187
Lepisosteus oculatus	Chordata	7.682205815966142	29.23736	0.27720953488260686	0.04153894265612398
Lepomis macrochirus	Chordata	9.303446211352743	15.7675	0.21997466374455493	0.029886627331774634
Leptinotarsa decemlineata	Arthropoda	12.58409660805197	10.32	0.16075136647251237	0.019917196514450636
Litopenaeus vannamei	Arthropoda	9.074387795403	42.7143	0.3943163868006419	0.07484836100195186
Lucania goodei	Chordata	9.813495528790204	3.92	0.07039249418467244	0.007688723530125544
Lucania parva	Chordata	10.569390446525308	6.05	0.10340038557676243	0.011804781281002215
Macaca mulatta	Chordata	7.945319271036481	22.6095	0.25849667011733823	0.037473930517808104
Macropus eugenii	Chordata	6.013119744784706	14.024000000000001	0.03113577535175238	0.0032344251365060126
Marsupenaeus japonicus	Arthropoda	9.052847856963048	36.109	0.36319915066705705	0.06437863274963371
Meleagris gallopavo	Chordata	7.242120489023054	22.4095	0.19525001885464138	0.025499546117808407
Melospiza melodia	Chordata	9.626494980401722	17.31	0.23509242803958547	0.03274773673382612
Metriaclima zebra	Chordata	7.297456419492733	19.33	0.18826164914891905	0.024320507545212408
Microtus ochrogaster	Chordata	9.491706636588562	17.07	0.23272138725311928	0.03228948252582687
Misgurnus anguillicaudatus	Chordata	9.399867394860836	7.2335	0.1202118182166958	0.014047608024306359
Monodelphis domestica	Chordata	8.98067975062244	7.15	0.11875986328075669	0.013849737904022968
Nilaparvata lugens	Arthropoda	12.49863597249927	10.933	0.16815892691623405	0.021067022083978273
Nothobranchius furzeri	Chordata	7.996916143377392	19.65	0.2396176199609649	0.033632485290520514
Oncorhynchus kisutch	Chordata	7.783651465825421	3.5855	0.06233057285726265	0.0067369595428745524
Oncorhynchus mykiss	Chordata	8.396348609353465	36	0.3521958062434003	0.06100054322887475
Oncorhynchus nerka	Chordata	7.7945545506696154	31.865	0.2995720086688933	0.046770593713277075
Oncorhynchus tshawytscha	Chordata	7.674842486593666	31.197	0.28518586764924575	0.04335601358862651
Oreochromis mossambicus	Chordata	8.935415702178195	10.675999999999998	0.1641631244410004	0.020443618362401533
Oreochromis niloticus	Chordata	9.969745314149172	7.04	0.11762977179340507	0.01369628643693271
Oryctolagus cuniculus	Chordata	8.655986684437584	14.19	0.20203529922680968	0.026669297266854096
Oryzias latipes	Chordata	9.81657073862786	14.269300000000001	0.20523967890644768	0.027230503691592776
Ostrea edulis	Mollusca	9.791075900740303	5.364	0.09309319768973229	0.01048006734652313
Ovis aries	Chordata	7.644740680063481	33.04	0.28947512221850014	0.04435517632820704
Ovis canadensis	Chordata	6.721365403440326	30.51	0.1251425811575005	0.014725620742365273
Papilio glaucus	Arthropoda	10.58644373729023	11.67	0.1767991237429205	0.022440963618790822
Papio anubis	Chordata	7.2327069626156755	24.221	0.20085863979268442	0.026464647761670394
Papio hamadryas	Chordata	7.802661677247641	23.54	0.2565745658836877	0.03707132865649476
Paralichthys olivaceus	Chordata	6.127994983527773	16.9515	0.04037100081773987	0.00424263540674403
Parus major	Chordata	9.717033904066566	19.1682	0.25189503270355484	0.03610228755580737
Patinopecten yessoensis	Mollusca	7.502388934797663	19.186500000000002	0.20760698901002733	0.02764879978996578
Penaeus monodon	Arthropoda	9.055115351954566	34.885	0.35685785554748356	0.062412770468583637
Peromyscus maniculatus	Chordata	9.789532291871495	14.99	0.2126458135217182	0.028549767627874215
Phalloceros caudimaculatus	Chordata	10.190132418453521	14.77	0.21052380610194488	0.028168564772095287
Poecilia reticulata	Chordata	11.729197475835074	8.99	0.14401140751843364	0.017409790951229215
Pogonomyrmex rugosus	Arthropoda	11.98896294100455	28.23	0.3205069662964792	0.05208178747197783
Portunus trituberculatus	Arthropoda	9.273990621537811	35.1945	0.3596618658240786	0.06327554899941476
Rana temporaria	Chordata	10.026105830384786	16.988	0.23228895400949523	0.03220629540850423
Rattus norvegicus	Chordata	9.42701262926084	15.03	0.21278463270219153	0.02857479631678848
Rhyzopertha dominica	Arthropoda	13.40598022355902	3.9010000000000002	0.07011170563536286	0.007655236597399394
Ruditapes philippinarum	Mollusca	10.685051458947035	19.2698	0.25307608399342985	0.03634538593031043
Salmo salar	Chordata	7.977502259411354	59.61	0.40817513308817566	0.08000455925441613
Salmo trutta	Chordata	7.933960319541126	14.03	0.1903096950881032	0.024663387648734814
Sciaenops ocellatus	Chordata	6.710209245027909	18.153	0.10601026492189317	0.012146168775845394
Scleropages formosus	Chordata	6.176928759793108	22.183000000000003	0.04654243625773502	0.004929564347054952
Scophthalmus maximus	Chordata	8.035744399267228	26.2209	0.28557840219172403	0.043446802264371025
Scylla paramamosain	Arthropoda	9.113782871760405	27.464000000000002	0.3134546031627533	0.050244827138164846
Seriola quinqueradiata	Chordata	6.448957442791301	11.28595	0.062311441736061034	0.00673472465731753
Sparus aurata	Chordata	8.332833383159429	38.99	0.3639012452169019	0.06459955451650706
Sus scrofa	Chordata	7.638779918255618	18.079372729138502	0.21049798478360604	0.028163942160335905
Taeniopygia guttata	Chordata	8.400464768937118	14.79	0.20599785187310743	0.027364126792469128
Takifugu rubripes	Chordata	7.840112399198832	16.963	0.21259528886029155	0.028540660959053502
Tigriopus californicus	Arthropoda	12.053342701066164	4.01	0.07188281157259863	0.007866872668056064
Tribolium castaneum	Arthropoda	13.537526156047912	5.71	0.09836046123119649	0.011152391351745887
Tribolium confusum	Arthropoda	13.077684388972404	9.68	0.15281363401537065	0.01871285947202375
Vespula vulgaris	Arthropoda	12.15208360895367	21.29	0.2700902161177459	0.03996057354607169
Xenopus tropicalis	Chordata	9.658838638065307	16.68	0.22918659491567656	0.031612986870809406
Xiphophorus maculatus	Chordata	11.193303667143113	13.283	0.1949039734618508	0.025440555853755098
